# Supplementary material for: Back to feedback: aberrant sensorimotor control in music performance under pressure
Source: Commun Biol. 2021 Dec 16;4:1367. doi: 10.1038/s42003-021-02879-4 (PMC8677784; doi:10.1038/s42003-021-02879-4)
Supplement: Supplementary file 2 — Supplementary Data 1 [file 42003_2021_2879_MOESM2_ESM.xlsx]

## Sheet: Sheet1
All source datasets
Figure 1			Low pressure (LP)				High pressure (HP)
			1st strike	2nd strike	3rd strike	4th strike	1st strike	2nd strike	3rd strike	4th strike
		sub1	-0.009888	0.004802	0.027448	0.003941	0.00633	0.008856	0.02964	-0.002619
		sub2	0.017217	-0.011324	0.005542	-0.023995	0.036066	-0.024851	0.024541	-0.012729
		sub3	0.030784	-0.010844	0.016489	-0.01143	0.02503	0.006799	0.020098	0.003388
		sub4	-0.005997	0.020018	-0.005945	0.003417	0.010013	0.004797	0.019041	0.006889
		sub5	0.011589	-0.005936	-0.007676	-0.004748	0.021984	-0.015031	0.030421	0.000791
		sub6	0.000772	-0.007974	0.00228	-0.018208	0.01673	0.011369	0.019641	-0.012649
		sub7	0.009431	0.014893	0.046582	-0.035744	0.018056	-0.000183	-0.002313	0.006166
		sub8	0.009878	0.01104	-0.017166	-0.00495	0.011823	0.016415	-0.006362	0.01966
		sub9	0.011336	-0.021331	0.020814	-0.010031	0.02671	-0.034179	0.030917	-0.012346
		sub10	-0.006824	-0.002858	0.009228	-0.00285	0.000111	-0.011116	0.011087	0.005225
		sub11	-0.000895	0.00623	-0.013285	-0.004911	0.024868	-0.004757	0.012285	0.007495
Figure 2a			sensorimotor		motor		perception
			LP	HP	LP	HP	LP	HP
		sub1	92.9412	93.2941	83.125	85.9296	76.5009	83.6739
		sub2	71.4722	80.0833	72.6471	72.2286	76.7875	87.1929
		sub3	82.4167	106.528	80.1304	83.3281	83.3291	88.95
		sub4	81.3235	82.2571	76.8841	79.4203	82.8095	89.3041
		sub5	81.6154	86.1316	73.8101	77.4667	83.0448	88.3202
		sub6	76.3243	87.7105	61.3364	68.0345	79.3482	85.9316
		sub7	100.189	116.703	97.9048	114.291	82.5985	88.0355
		sub8	83.25	88.1111	76.4306	78.7703	77.2409	87.559
Figure 2b			LP	HP
		sub1	18.75	18.75
		sub2	18.5	11.75
		sub3	16.5	15.5
		sub4	18.5	18.5
		sub5	16.25	10.5
		sub6	20	12.75
		sub7	11.25	11.75
		sub8	18.5	18.5
		sub9	19.25	19.25
		sub10	14.75	19.25
		sub11	18.5	20
Figure 2c			LP					HP
			thumb	index	middle	ring	little	thumb	index	middle	ring	little
		sub1	7.0814	7.24842	6.82883	6.72252	6.59059	7.40828	7.00814	7.01994	6.59378	7.01777
		sub2	5.82627	5.89993	5.724	4.62751	5.34159	5.80476	5.95615	5.8603	4.28079	5.05142
		sub3	6.64629	6.3551	6.30757	6.05457	6.09156	6.17408	6.13154	6.26288	5.83733	5.8971
		sub4	4.64614	6.04731	5.43585	5.71223	5.47371	4.88811	6.35728	5.24487	5.99215	4.90392
		sub5	6.7072	6.5984	6.03496	5.1823	5.87494	6.39461	6.45524	6.47288	5.76718	5.97986
		sub6	5.30878	5.20501	5.06934	5.12489	5.03728	5.56677	5.30352	5.36042	5.31357	5.44644
		sub7	7.00489	6.67523	6.50673	6.05208	6.53096	6.62598	6.98974	6.26305	6.41006	6.49519
		sub8	6.45016	6.77465	6.82642	6.33837	5.54977	6.77576	6.871	6.08187	5.25074	5.56791
		sub9	5.79629	5.72641	5.55448	5.39322	5.57547	6.08917	5.98331	5.78356	5.87839	5.67951
		sub10	7.80206	7.26138	7.04944	6.96622	6.02367	7.6036	7.03788	6.49956	7.13706	6.40485
		sub11	6.67606	6.28113	6.35006	6.43545	6.32996	6.65527	6.15832	6.11221	6.3529	6.33008
Figure 2d			LP	HP
		sub1	12.3675	10.5527
		sub2	14.276	12.8745
		sub3	12.9887	16.0374
		sub4	15.2243	14.3495
		sub5	14.2122	15.1841
		sub6	11.4013	11.173
		sub7	12.4323	12.0406
		sub8	10.8745	10.8108
		sub9	13.0231	16.2178
		sub10	13.8873	13.1906
		sub11	13.7288	12.9641
Figure 3			normal
			strike 1	strike 2	strike 3	strike 4
	normal	sub1	0.00633	0.008856	0.02964	-0.002619
		sub2	0.036066	-0.024851	0.024541	-0.012729
		sub3	0.02503	0.006799	0.020098	0.003388
		sub4	0.010013	0.004797	0.019041	0.006889
		sub5	0.021984	-0.015031	0.030421	0.000791
		sub6	0.01673	0.011369	0.019641	-0.012649
		sub7	0.018056	-0.000183	-0.002313	0.006166
		sub8	0.011823	0.016415	-0.006362	0.01966
		sub9	0.02671	-0.034179	0.030917	-0.012346
		sub10	0.000111	-0.011116	0.011087	0.005225
	ignore	sub11	-0.013814	-0.015136	0.016237	-0.006032
		sub12	-0.002133	-0.00817	0.008318	0.015577
		sub13	-0.013099	-0.021696	0.021647	-0.022917
		sub14	0.023635	-0.003736	-0.006706	0.014428
		sub15	0.025979	0.007724	-0.01257	0.001579
		sub16	0.009263	-0.009185	0.01952	-0.013731
		sub17	0.019741	0.00549	0.000779	0.003681
		sub18	-0.003776	-0.007961	0.01069	-0.020585
		sub19	0.013649	-0.012776	-0.006613	-0.016586
		sub20	0.000503	-0.00207	0.001205	0.003773
	compensate	sub21	-0.004834	0.009452	-0.001255	0.008167
		sub22	-0.010461	-0.020792	0.008883	0.001774
		sub23	-0.023916	0.021959	0.007974	0.004511
		sub24	0.024868	-0.004757	0.012285	0.007495
		sub25	0.011502	0.006828	0.015171	0.013711
		sub26	0.00256	-0.002773	-0.006706	0.012661
		sub27	0.023635	-0.003736	-0.005083	0.014428
		sub28	0.015089	-0.012345	0.016565	-0.017914
		sub29	0.011582	-0.012059	-0.004451	-0.000491
		sub30	0.016846	0.007055	0.000215	0.000492
